# Supplementary material for: MicroRNAs in tear fluids predict underlying molecular changes associated with Alzheimer’s disease
Source: Life Sci Alliance. 2023 Mar 20;6(6):e202201757. doi: 10.26508/lsa.202201757 (PMC10027899; doi:10.26508/lsa.202201757)
Supplement: Supplementary file 3 [file LSA-2022-01757_TableS3.xlsx]

## Sheet: Table S3
	miRNAs	Differentially expressed miRNAs
		NTg vs. WT (young)						NTg vs. WT (old)
		OB		BS		CB		OB		BS		CB
		Log2[FC]	P value	Log2[FC]	P value	Log2[FC]	P value	Log2[FC]	P value	Log2[FC]	P value	Log2[FC]	P value
	miR-101a	3.74712	0.00196313	-1.21002	0.00101376	0.975719	0.0339663	1.64697	0.00320162	2.25896	0.00879894	0.682483	0.00835668
	miR-125b	-3.71721	0.103641	-0.0799912	0.75385	0.716756	0.174707	0.937801	0.00920618	3.02143	0.00415599	2.11691	<0.001
	miR-140	-0.935654	0.0813443	-1.80927	0.00694506	1.18096	0.012131	1.0427	0.00134744	2.25849	0.0023011	0.529122	0.00930119
	miR-146a	-5.0958	0.029662	-1.54749	<0.001	0.912903	0.271955	1.43021	0.0043645	2.67039	0.000560461	2.59183	0.00912379
	miR-15a	-1.88917	0.0472107	-1.10546	0.0397285	0.973533	0.107458	1.60221	<0.001	3.3513	0.00161827	2.40953	0.0513531
	miR-342	-4.63102	0.0207021	-0.805398	0.0324549	-0.146463	0.666554	-1.28112	0.00975312	-0.397526	0.0242619	-1.75693	<0.001
	miR-34a	-2.59387	0.0239616	-2.70051	0.0100972	0.898325	0.045787	-0.326014	0.0669046	3.22785	0.00462694	2.09135	<0.001
	miR-374c	-2.26996	0.149596	-0.245689	0.458042	1.12419	0.00831671	1.70357	0.0418926	2.13819	0.00427102	1.40486	0.0196185
	Table S3. miRNAs relative expression levels in olfactory bulb, brainstem and cerebellum. NTg young (n = 4, 12-16 weeks, females) and old (n = 4, 36-40 weeks, females) mice were compared with respective age and sex matched WT controls. Differentially expressed miRNAs are indicated (Bold text) based on P<0.05 (Welch’s t-test, 2-tailed) and log2[FC] >1.0 considered as upregulated and log2[FC] <-1.0 …
	(NTg- Non-carrier siblings; WT- C57BL/6J wildtype control; FC- Fold Change; OB- Olfactory bulb; BS- Brainstem; CB- Cerebellum)
