# Supplementary material for: MicroRNAs in tear fluids predict underlying molecular changes associated with Alzheimer’s disease
Source: Life Sci Alliance. 2023 Mar 20;6(6):e202201757. doi: 10.26508/lsa.202201757 (PMC10027899; doi:10.26508/lsa.202201757)
Supplement: Supplementary file 5 [file LSA-2022-01757_TableS5.xlsx]

## Sheet: Table S5
	Candidate miRNAs	Human CSF (Reference)	Tg mouse tear fluids
	101-3p	Showed a trend towards upregulation (Sørensen et al 2016)	Upregulated
	125b-5p	Upregulated (Lukiw et al, 2012; Alexandrov et al, 2012; Jin et al, 2018; Mckeever et al, 2018)	Upregulated
	140-3p	Not yet reported	Upregulated
	146a-5p	Upregulated (Lukiw et al, 2012; Alexandrov et al, 2012; Denk et al, 2015; Gong & Sun, 2022)	Upregulated
	15a-5p	Upregulated (Sørensen et al, 2016)	Upregulated
	34a-5p	Upregulated (Lukiw et al, 2012)	Upregulated
	342-3p	Not yet reported	Upregulated
	374c-5p	Not yet reported	Upregulated
	Table S5. Comparison of deregulated miRNAs between Tg mouse tear fluids and literature-based human CSF findings.
	(Tg - trangenic APP-PS1 mice; CSF- cerebrospinal fluids)
