# Supplementary material for: MicroRNAs in tear fluids predict underlying molecular changes associated with Alzheimer’s disease
Source: Life Sci Alliance. 2023 Mar 20;6(6):e202201757. doi: 10.26508/lsa.202201757 (PMC10027899; doi:10.26508/lsa.202201757)
Supplement: Supplementary file 6 [file LSA-2022-01757_TableS6.xlsx]

## Sheet: Table S6
	Candidate miRNAs	Mouse	Human
		(Accession ID and mature sequence)	(Accession ID and mature sequence)
	miR-101a-3p	>mmu-miR-101a-3p MIMAT0000133 UACAGUACUGUGAUAACUGAA	>hsa-miR-101-3p.1 MIMAT0000099 UACAGUACUGUGAUAACUGAA
	miR-125b-5p	>mmu-miR-125b-5p MIMAT0000136	>hsa-miR-125b-5p MIMAT0000423 UCCCUGAGACCCUAACUUGUGA
		UCCCUGAGACCCUAACUUGUGA
	miR-140-3p	>mmu-miR-140-3p MIMAT0000152	>hsa-miR-140-3p.2 MIMAT0004597
		UACCACAGGGUAGAACCACGG	UACCACAGGGUAGAACCACGG
	miR-146a-5p	>mmu-miR-146a-5p MIMAT0000449	>hsa-miR-146a-5p MIMAT0000449 UGAGAACUGAAUUCCAUGGGUU
		UGAGAACUGAAUUCCAUGGGUU
	miR-15a-5p	>mmu-miR-15a-5p MIMAT0000526	>hsa-miR-15a-5p MIMAT0000068
		UAGCAGCACAUAAUGGUUUGUG	UAGCAGCACAUAAUGGUUUGUG
	miR-302c-3p	>mmu-miR-302c-3p MIMAT0003376	>hsa-miR-302c-3p.1 MIMAT0000717
		AAGUGCUUCCAUGUUUCAGUGG	UAAGUGCUUCCAUGUUUCAGUGG
	miR-342-3p	>mmu-miR-342-3p MIMAT0000590	>hsa-miR-342-3p MIMAT0000753 UCUCACACAGAAAUCGCACCCGU
		UCUCACACAGAAAUCGCACCCGU
	miR-34a-5p	>mmu-miR-34a-5p MIMAT0000542	>hsa-miR-34a-5p MIMAT0000255 UGGCAGUGUCUUAGCUGGUUGU
		UGGCAGUGUCUUAGCUGGUUGU
	miR-374c-5p	>mmu-miR-374c-5p MIMAT0014953	>hsa-miR-374c-5p MIMAT0018443
		AUAAUACAACCUGCUAAGUG	AUAAUACAACCUGCUAAGUGCU
	miR-653-5p	>mmu-miR-653-5p MIMAT0004943	>hsa-miR-653-5p MIMAT0003328
		GUGUUGAAACAAUCUCUACUG	GUGUUGAAACAAUCUCUACUG
	Cel-miR-39-3p	>cel-miR-39-3p MIMAT0000010
		UCACCGGGUGUAAAUCAGCUUG
	Table S6. The mature sequences of the candidate miRNAs were obtained from miRBase Release 22.1.
