# Supplementary material for: MicroRNAs in tear fluids predict underlying molecular changes associated with Alzheimer’s disease
Source: Life Sci Alliance. 2023 Mar 20;6(6):e202201757. doi: 10.26508/lsa.202201757 (PMC10027899; doi:10.26508/lsa.202201757)
Supplement: Supplementary file 7 [file LSA-2022-01757_TableS7.xlsx]

## Sheet: Table S7
	Genes	Primer Sequence		Accession ID
	Human APP	Forward	CACAGAGAGAACCACCAGCA	NM_000484.4
		Reverse	ACATCCGCCGTAAAAGAATG
	Human PSEN1	Forward	TTGCGGTCCTTAGACAGCTT	NM_007318.3
		Reverse	TGCTCCTGCCGTTCTCTATT
	App	Forward	GGTTCTGGGCTGACAAACAT	NM_001198823.1
		Reverse	GTGATGACAATCACGGTTGC
	Psen1	Forward	CGCACTACTGGACTGTGGAA	NM_001362271.1
		Reverse	CAGTGCGGGTAAATCTCCAT
	Gapdh	Forward	CAACAGCAACTCCCACTC	NM_001289726.1
		Reverse	ACCAGGAAATGAGCTTGAC
	Table S7. Primer sequences used to determine the relative expression level of selected target genes in the neocortex-hippocampus and eye tissues of Tg mice, NTg siblings and WT controls at young (n = 4 per group, 12-16 weeks, females) and old (n = 4 per group, 36-40 weeks, females) ages.
	(Tg- Transgenic APP-PS1 mice; NTg- Non-carrier siblings; WT- C57BL/6J wildtype control; APP/App- amyloid beta precursor protein; PSEN1/Psen1- presenilin 1; Gapdh- glyceraldehyde-3-phosphate dehydrogenase)
